# Supplementary material for: Low- Versus High-Concentration Iodine Contrast for Hepatic Multiphase CT in Chronic Liver Disease: Image Quality, Lesion Detectability, and Iodine Load Reduction with Modern MDCT—A Retrospective Non-Inferiority Study
Source: Diagnostics (Basel). 2025 Nov 27;15(23):3026. doi: 10.3390/diagnostics15233026 (PMC12691093; doi:10.3390/diagnostics15233026)
Supplement: Supplementary file 1 [file diagnostics-15-03026-s001.zip]

Archive with 1 entries (1 files):
- diagnostics-4001809-supplementary.pdf
